# Supplementary material for: Transaxillar Impella Implantation: Learning Curve Analysis and the Role of Mentorship in Accelerating Proficiency
Source: J Clin Med. 2026 Jul 2;15(13):5154. doi: 10.3390/jcm15135154 (PMC13363602; doi:10.3390/jcm15135154)
Supplement: Supplementary file 1 [file jcm-15-05154-s001.zip]

Archive with 1 entries (1 files):
- jcm-4277785-supplementary.pdf
